# Supplementary material for: A polyketide synthase gene cluster associated with the sexual reproductive cycle of the banana pathogen, Pseudocercospora fijiensis
Source: PLoS One. 2019 Jul 25;14(7):e0220319. doi: 10.1371/journal.pone.0220319 (PMC6657885; doi:10.1371/journal.pone.0220319)
Supplement: S1 Table — For each PKS or hybrid PKS/NRPS protein sequence, the table indicates the domains present and their associated E-values, as determined by NCBI’s Conserved Domain Database. For some of the domains, the Conserved Domain Database also predicts whether active sites, NAD(P) binding sites, S-adenosylmethionine (SAM) binding sites, AMP-binding sites, and Acyl-activating enzyme consensus motifs are present within the sequence. The presence (+) or absence (-) of these features is noted within the table. (XLSX) [file pone.0220319.s008.xlsx]

## Sheet: Sheet1
	Ketosynthase	Acyltransferase	Dehydratase	Methyltransferase	Ketoreductase	First phosphopantetheine attachment site	Condensation	HxxPF	Adenylation	Second phosphopantetheine attachment site	Thioester reductase
Sordaria macrospora PKS4	7.76E-145 Active site +	1.07e-102	3.83e-33	N/A	1.01E-56 Active site + NAD(P) binding site +	2.21e-06	N/A	N/A	N/A	N/A	N/A
Neurospora crassa PKS4	2.46E-145 Active site +	4.55e-102	1.82e-32	1.86E-03 SAM -	4.60E-54 Active site + NAD(P) binding site +	1.02e-06	N/A	N/A	N/A	N/A	N/A
Penicillium citrinum Compactin nonaketide synthase	8.74E-144 Active site +	6.39e-92	1.26e-45	7.00E-19 SAM +	6.55E-61 Active site + NAD(P) binding site +	1.02e-10	2.71e-34	0.000298	N/A	N/A	N/A
Aspergillus terreus Lovastatin nonaketide synthase	1.31E-145 Active site +	8.82e-92	5.86e-42	5.05E-20 SAM +	3.16E-57 Active site + NAD(P) binding site +	3.51e-09	1.12e-27	0.000149	N/A	N/A	N/A
Phoma betae Betaenone synthase	3.13E-138 Active site +	3.43e-91	3.21e-29	1.03E-17 SAM +	8.34E-56 Active site + NAD(P) binding site +	0.00766	N/A	N/A	N/A	N/A	7.83e-33
