# Supplementary material for: A polyketide synthase gene cluster associated with the sexual reproductive cycle of the banana pathogen, Pseudocercospora fijiensis
Source: PLoS One. 2019 Jul 25;14(7):e0220319. doi: 10.1371/journal.pone.0220319 (PMC6657885; doi:10.1371/journal.pone.0220319)
Supplement: S2 Table — For the PKS or hybrid PKS/NRPS and proteins encoded by neighboring genes in the genome, the table indicates the description of the sequence in Fig 3, the location and orientation of the gene within the genome, the locus tag of the gene, the gene ID number, accession numbers for the transcript and corresponding protein, conserved domains identified using NCBI’s Conserved Domain Database, and the ten best homologs identified using blastp with NCBI’s non-redundant protein sequences database. Blastp results include the species from which the hit was found, the description of the sequence, the bitscore, the E-value, percent identity and similarity, and the accession number of the sequence. Data for each PKS and proteins encoded by neighboring genes in the genome can be found in a separate tab of the Excel file. A) PKS4 and proteins encoded by neighboring genes in the S. macrospora genome; B) PKS4 and proteins encoded by neighboring genes in the N. crassa genome; C) Lovastatin nonaketide synthase and proteins encoded by neighboring genes in the A. terreus genome; D) Betaenone Bet1 and proteins encoded by neighboring genes in the P. betae genome. (XLSX) [file pone.0220319.s009.xlsx]

## Sheet: A
Sordaria macrospora k-hell PKS4 and proteins encoded by neighboring genes
									Blastp hits
Description in Figure 3	Scaffold	Location on scaffold	Gene orientation	Name/locus tag	Gene ID	Transcript accession	Protein accession	Conserved domains	Species	Description	Max score	E-value	Percent Identity	Percent Similarity	Accession
mitosis protein DIM1	NW_003546212.1	290312-290877	+	SMAC_05691	10806059	XM_003348548.1	XP_003348596.1	Mitosis protein DIM1 (E-value=3.35e-86); U5 snRNP protein, DIM1 family (E-value=8.00e-86); Dim1 family (E-value=2.59e-71); Thiol-disulfide isomerase or thioredoxin (E-value=1.42e-04)	Madurella mycetomatis	Mitosis protein dim1	293	1e-100	0.98	0.99	KXX79361.1
									Podospora anserina S mat+	hypothetical protein	277	2e-94	0.94	0.96	XP_001904152.1
									Fusarium pseudograminearum CS3096	hypothetical protein FPSE_02797	276	4e-94	0.91	0.96	XP_009254191.1
									Nectria haematococca mpVI 77-13-4	predicted protein	275	1e-93	0.9	0.95	XP_003051647.1
									Fusarium oxysporum Fo5176	hypothetical protein	275	2e-93	0.91	0.96	EGU81843.1
									Microdochium bolleyi	mitosis protein DIM1	274	3e-93	0.87	0.96	KXJ92162.1
									Eutypa lata UCREL1	putative mitosis protein dim1 protein	274	3e-93	0.88	0.95	XP_007791937.1
									Fusarium avenaceum	thioredoxin-like protein 4a	273	5e-93	0.89	0.95	KIL90829.1
									Colletotrichum gloeosporioides Nara gc5	mitosis protein dim1	271	4e-92	0.87	0.95	XP_007278115.1
									Phaeoacremonium minimum UCRPA7	putative mitosis protein dim1 protein	270	8e-92	0.86	0.95	XP_007916280.1
DUF3405	NW_003546212.1	293487-295387	+	SMAC_05692	10806060	XM_003348549.1	XP_003348597.1	Protein of unknown function (DUF3405) (E-value=0e+00)	Neurospora tetrasperma FGSC 2508	hypothetical protein NEUTE1DRAFT_123696	1143	0	1	0.95	XP_009853079.1
									Neurospora crassa OR74A	hypothetical protein NCU08396	1142	0	0.93	0.94	XP_963235.1
									Podospora anserina S mat+	hypothetical protein	686	0	0.55	0.7	XP_001904151.1
									Myceliophthora thermophila ATCC 42464	hypothetical protein MYCTH_2308049	654	0	0.53	0.69	XP_003664856.1
									Chaetomium thermophilum var. thermophilum DSM 1495	biotin synthase-like protein	638	0	0.52	0.67	XP_006692443.1
									Chaetomium globosum CBS 148.51	hypothetical protein CHGG_10102	633	0	0.52	0.69	XP_001228029.1
									Thielavia terrestris NRRL 8126	hypothetical protein THITE_2096267	629	0	0.52	0.68	XP_003654710.1
									Madurella mycetomatis	hypothetical MMYC01_204715	610	0	0.5	0.63	KXX79358.1
									Purpureocillium lilacinum	biotin synthase-like protein	544	0	0.48	0.63	OAQ95426.1
									Stachybotrys chartarum IBT 7711	hypothetical protein S7711_06751	543	0	0.47	0.63	KEY72922.1
OPT oligopeptide transporter	NW_003546212.1	297079-299753	-	SMAC_05693	10806061	XM_003348550.1	XP_003348598.1	small oligopeptide transporter, OPT family (E-value=7.53e-174); OPT oligopeptide transporter protein (E-value=1.24e-153)	Sordaria macrospora k-hell	unnamed protein product	1710	0	0.97	0.97	CCC12734.1
									Neurospora crassa OR74A	hypothetical protein NCU08397	1553	0	0.9	0.93	XP_963236.2
									Neurospora tetrasperma FGSC 2508	hypothetical protein NEUTE1DRAFT_66680	1552	0	0.9	0.94	XP_009853078.1
									Phaeoacremonium minimum UCRPA7	putative oligopeptide transporter 2 protein	1235	0	0.69	0.8	XP_007919500.1
									Magnaporthiopsis poae ATCC 64411	oligopeptide transporter 2	1160	0	0.66	0.78	KLU87224.1
									Phaeomoniella chlamydospora	putative opt oligopeptide transporter	1159	0	0.67	0.8	KKY16838.1
									Pestalotiopsis fici W106-1	hypothetical protein PFICI_08391	1155	0	0.65	0.78	XP_007835163.1
									Gaeumannomyces graminis var. tritici R3-111a-1	oligopeptide transporter 2	1151	0	0.65	0.78	XP_009218180.1
									Colletotrichum gloeosporioides Cg-14	OPT oligopeptide transporter	1146	0	0.66	0.77	EQB46928.1
									Colletotrichum gloeosporioides Nara gc5	OPT oligopeptide transporter	1145	0	0.66	0.77	XP_007278974.1
galactose mutarotase-like	NW_003546212.1	303573-304935	-	SMAC_05694	10806062	XM_003348551.1	XP_003348599.1	galactose mutarotase_like (E-value=7.84e-105); galactose mutarotase (E-value=1.44e-49); aldose 1-epimerase (E-value=1.66e-49); Galactose mutarotase or related enzyme (E-value=2.23e-48); Aldose 1-epimerase (E-value=3.34e-44)	Neurospora tetrasperma FGSC 2508	hypothetical protein NEUTE1DRAFT_102663	768	0	0.94	0.97	XP_003348599.1
									Neurospora crassa OR74A	Aldose 1-epimerase	752	0	0.92	0.96	XP_009853077.1
									Chaetomium globosum CBS 148.51	hypothetical protein CHGG_10106	589	0	0.75	0.82	XP_963237.2
									Madurella mycetomatis	Aldose 1-epimerase	582	0	0.76	0.85	XP_001228033.1
									Pestalotiopsis fici W106-1	hypothetical protein PFICI_05028	578	0	0.73	0.82	KXX79359.1
									Myceliophthora thermophila ATCC 42464	aldose epimerase-like protein	571	0	0.73	0.82	XP_007831800.1
									Podospora anserina S mat+	hypothetical protein	566	0	0.74	0.84	XP_003664855.1
									Thielavia terrestris NRRL 8126	hypothetical protein THITE_2050221	565	0	0.73	0.84	XP_001904150.1
									Stachybotrys chartarum IBT 7711	hypothetical protein S7711_04403	545	0	0.72	0.81	XP_003654713.1
									Stachybotrys chlorohalonata IBT 40285	hypothetical S40285_05676	544	0	0.73	0.81	KEY72813.1
PKS4	NW_003546212.1	307277-315100	-	SMAC_05695	10806063	XM_003348552.1	XP_003348600.1	Polyketide synthases (E-value=0e+00); Acyl transferase domain in polyketide synthase enzyme (E-value=0e+00); Beta-ketoacyl synthase (E-value=7.76e-145); Acyl transferase domain (E-value=1.07e-102); Beta-ketoacyl synthase, N-terminal domain (E-value=1.75e-89); Polyketide-type polyunsaturated fatty acid synthase PfaA (E-value=9.62e-68); Ketoreductase domain (E-value=1.01e-56); Ketoreductase domain …	Neurospora tetrasperma FGSC 2508	hypothetical protein NEUTE1DRAFT_85360	4789	0	0.89	0.94	XP_009853076.1
									Neurospora crassa OR74A	polyketide synthase 4	4763	0	0.89	0.94	XP_011395279.1
									Madurella mycetomatis	Nonribosomal peptide synthetase 14	2828	0	0.56	0.71	KXX76983.1
									Podospora anserina S mat+	Putative polyketide synthase	2728	0	0.54	0.69	CDP29013.1
									Colletotrichum gloeosporioides Cg-14	hypothetical protein CGLO_17938	2629	0	0.52	0.69	EQB43400.1
									Colletotrichum tofieldiae	Beta-ketoacyl synthase domain-containing protein	2607	0	0.52	0.69	KZL74145.1
									Colletotrichum incanum	Beta-ketoacyl synthase domain-containing protein	2597	0	0.52	0.68	KZL86980.1
									Colletotrichum salicis	Beta-ketoacyl synthase domain-containing protein	2591	0	0.52	0.69	KXH33580.1
									Colletotrichum graminicola M1.001	Beta-ketoacyl synthase domain-containing protein	2588	0	0.52	0.68	XP_008097088.1
									Colletotrichum fioriniae PJ7	Beta-ketoacyl synthase domain-containing protein	2583	0	0.52	0.69	XP_007591014.1
flavohemoglobin	NW_003546212.1	320468-321727	-	SMAC_05696	10806095	XM_003348553.1	XP_003348601.1	Bifunctional nitric oxide dioxygenase/dihydropteridine reductase 2 (E-value=0e+00); FAD_NAD(P)H binding domain of flavohemoglobin (E-value=7.57e-103); Globin domain of flavohemoglobins (flavoHbs) (E-value=1.07e-78); Hemoglobin-like flavoprotein (E-value=5.92e-71); Ferredoxin-NADP reductase (E-value=3.03e-56); phenylacetate-CoA oxygenase/reductase, PaaK subunit (E-value=1.76e-21); Globin (E-value=…	Neurospora crassa OR74A	flavohemoglobin	782	0	0.9	0.95	XP_957939.2
									Neurospora tetrasperma FGSC 2508	hypothetical protein NEUTE1DRAFT_117694	778	0	0.9	0.95	XP_009853075.1
									Podospora anserina S mat+	hypothetical protein	573	0	0.68	0.8	XP_001904160.1
									Madurella mycetomatis	flavohemoglobin	564	0	0.67	0.8	KXX76984.1
									Chaetomium globosum CBS 148.51	hypothetical CHGG_10094	561	0	0.66	0.78	XP_001228021.1
									Chaetomium thermophilum var. thermophilum DSM 1495	hypothetical protein CTHT_0019520	536	0	0.65	0.77	XP_006692438.1
									Myceliophthora thermophila ATCC 42464	Oxidoreductase-like protein	531	0	0.65	0.76	XP_003664863.1
									Thielavia terrestris NRRL 8126	hypothetical protein THITE_128077	523	0	0.64	0.76	XP_003654702.1
									Magnaporthe oryzae 70-15	flavohemoglobin	517	7e-180	0.63	0.76	XP_003718919.1
									Gaeumannomyces graminis var. tritici R3-111a-1	flavohemoglobin	496	1e-170	0.59	0.73	XP_009218197.1
Hypothetical	NW_003546212.1	324635-326761	+	SMAC_05697	10806064	XM_003348554.1	XP_003348602.1	No conserved domains	Neurospora crassa OR74A	hypothetical protein NCU10052	853	0	0.62	0.73	XP_957940.1
									Neurospora tetrasperma FGSC 2508	hypothetical protein NEUTE1DRAFT_102660	852	0	0.62	0.73	XP_009853074.1
Thymidylate synthase	NW_003546212.1	328301-329434	-	SMAC_05698	10806065	XM_003348555.1	XP_003348603.1	Bifunctional dihydrofolate reductase-thymidylate synthase (E-value=6.65e-165); Thymidylate synthase (E-value=2.29e-157); thymidylate synthase (E-value=1.66e-117); Thymidylate synthase (E-value=2.63e-111); thymidylate synthase (E-value=1.98e-108); Thymidylate synthase and pyrimidine hydroxymethylase (E-value=1.13e-96)	Neurospora crassa OR74A	thymidylate synthase	605	0	0.86	0.89	XP_957941.1
									Neurospora tetrasperma FGSC 2508	thymidylate synthase	593	0	0.87	0.91	XP_009853073.1
									Stachybotrys chartarum IBT 7711	hypothetical protein S7711_01818	548	0	0.75	0.82	KEY65302.1
									Stachybotrys chlorohalonata IBT 40285	hypothetical protein S40285_01809	537	0	0.75	0.81	KFA63367.1
									Myceliophthora thermophila ATCC 42464	hypothetical protein MYCTH_2308073	528	0	0.74	0.8	XP_003664862.1
									Fusarium pseudograminearum CS3096	hypothetical protein FPSE_10728	525	0	0.74	0.81	XP_009262120.1
									Fusarium poae	hypothetical protein FPOA_00759	523	0	0.72	0.79	OBS26816.1
									Microdochium bolleyi	bifunctional dihydrofolate reductase-thymidylate synthase	523	0	0.71	0.8	KXJ95282.1
									Neonectria ditissima	thymidylate synthase	523	0	0.72	0.8	KPM35620.1
									Nectria haematococca mpVI 77-13-4	predicted protein	521	0	0.73	0.81	XP_003054223.1

## Sheet: B
Neurospora crassa OR74A PKS4 and proteins encoded by neighboring genes
									Blastp hits
Description in Figure 3	Scaffold	Location on scaffold	Gene orientation	Name/locus tag	Gene ID	Transcript accession	Protein accession	Conserved domains	Species	Description	Max score	E-value	Percent Identity	Percent Similarity	Accession
flavohemoglobin	NC_026507.1	1037324-1039598	+	NCU10051	3874086	XM_952846.3	XP_957939.2	Bifunctional nitric oxide dioxygenase/dihydropteridine reductase 2 (E-value=0e+00); FAD_NAD(P)H binding domain of flavohemoglobin (E-value=1.26e-104); Globin domain of flavohemoglobins (flavoHbs) (E-value=1.86e-79); Hemoglobin-like flavoprotein (E-value=1.42e-70); Ferredoxin-NADP reductase (E-value=8.46e-58); phenylacetate-CoA oxygenase/reductase, PaaK subunit (E-value=7.81e-23); Globin (E-value=…	Neurospora tetrasperma FGSC 2508	hypothetical protein NEUTE1DRAFT_117694	846	0	0.98	0.99	XP_009853075.1
									Sordaria macrospora k-hell	hypothetical protein SMAC_05696	782	0	0.9	0.95	XP_003348601.1
									Podospora anserina S mat+	hypothetical protein	558	0	0.68	0.78	XP_001904160.1
									Madurella mycetomatis	Flavohemoprotein	555	0	0.67	0.79	KXX76984.1
									Chaetomium globosum CBS 148.51	hypothetical protein CHGG_10094	544	0	0.64	0.77	XP_001228021.1
									Chaetomium thermophilum var. thermophilum DSM 1495	hypothetical protein CTHT_0019520	530	0	0.65	0.76	XP_006692438.1
									Myceliophthora thermophila ATCC 42464	Oxidoreductase-like protein	528	0	0.64	0.76	XP_003664863.1
									Thielavia terrestris NRRL 8126	hypothetical protein THITE_128077	516	6e-179	0.64	0.76	XP_003654702.1
									Magnaporthe oryzae 70-15	Flavohemoprotein	506	7e-175	0.61	0.76	XP_003718919.1
									Gaeumannomyces graminis var. tritici R3-111a-1	Flavohemoprotein	491	7e-168	0.59	0.73	XP_009218197.1
PKS4	NC_026507.1	1080398-1091850	+	NCU08399	3879386	XM_011396977.1	XP_011395279.1	Polyketide synthase (E-value=0e+00); Acyl transferase domain in polyketide synthase enzymes (E-value=0e+00); Beta-ketoacyl synthase (E-value=2.46e-145); Acyl transferase domain (E-value=4.55e-102); Beta-ketoacyl synthase, N-terminal domain (E-value=8.93e-91); polyketide-type polyunsaturated fatty acid synthase PfaA (E-value=1.21e-70); Ketoreductase domain (E-value=4.60e-54); Ketoreductase domain …	Neurospora tetrasperma FGSC 2508	hypothetical protein NEUTE1DRAFT_85360	5195	0	0.97	0.98	XP_009853076.1
									Sordaria macrospora k-hell	hypothetical protein SMAC_05695	4810	0	0.89	0.94	XP_003348600.1
									Madurella mycetomatis	Nonribosomal peptide synthetase 14	2847	0	0.56	0.71	KXX76983.1
									Podospora anserina S mat+	Putative polyketide synthase	2744	0	0.54	0.7	CDP29013.1
									Colletotrichum tofieldiae	Beta-ketoacyl synthase domain-containing protein	2633	0	0.52	0.69	KZL74145.1
									Colletotrichum incanum	Beta-ketoacyl synthase domain-containing protein	2625	0	0.52	0.69	KZL86980.1
									Colletotrichum gloeosporioides Cg-14	hypothetical protein CGLO_17938	2622	0	0.52	0.69	EQB43400.1
									Colletotrichum salicis	Beta-ketoacyl synthase domain-containing protein	2614	0	0.52	0.69	KXH33580.1
									Colletotrichum nymphaeae SA-01	Beta-ketoacyl synthase domain-containing protein	2607	0	0.52	0.69	KXH61164.1
									Colletotrichum fioriniae PJ7	Beta-ketoacyl synthase domain-containing protein	2605	0	0.52	0.69	XP_007591014.1
PKS4, variant	NC_026507.1	1080398-1091850	+	NCU08399	3879386	XM_011396978.1	XP_011395280.1	Polyketide synthase (E-value=0e+00); Acyl transferase domain in polyketide synthase enzymes (E-value=0e+00); Beta-ketoacyl synthase (E-value=2.46e-145); Acyl transferase domain in polyketide synthase enzymes (E-value=4.55e-102); Beta-ketoacyl synthase, N-terminal domain (E-value=8.93e-91); Polyketide-type polyunsaturated fatty acid synthase PfaA (E-value=1.21e-70); Ketoreductase domain (E-value=4…	Neurospora tetrasperma FGSC 2508	hypothetical protein NEUTE1DRAFT_85360	5195	0	0.97	0.98	XP_009853076.1
									Sordaria macrospora k-hell	hypothetical protein SMAC_05695	4810	0	0.89	0.94	XP_003348600.1
									Madurella mycetomatis	Nonribosomal peptide synthetase 14	2847	0	0.56	0.71	KXX76983.1
									Podospora anserina S mat+	Putative polyketide synthase	2744	0	0.54	0.7	CDP29013.1
									Colletotrichum tofieldiae	Beta-ketoacyl synthase domain-containing protein	2633	0	0.52	0.69	KZL74145.1
									Colletotrichum incanum	Beta-ketoacyl synthase domain-containing protein	2625	0	0.52	0.69	KZL86980.1
									Colletotrichum gloeosporioides Cg-14	hypothetical protein CGLO_17938	2622	0	0.52	0.69	EQB43400.1
									Colletotrichum salicis	Beta-ketoacyl synthase domain-containing protein	2614	0	0.52	0.69	KXH33580.1
									Colletotrichum nymphaeae SA-01	Beta-ketoacyl synthase domain-containing protein	2607	0	0.52	0.69	KXH61164.1
									Colletotrichum fioriniae PJ7	Beta-ketoacyl synthase domain-containing protein	2605	0	0.52	0.69	XP_007591014.1
Galactose mutarotase-like	NC_026507.1	1093660-1095284	+	NCU08398	3879385	XM_958144.3	XP_963237.2	Galactose mutarotase-like (E-value=6.25e-105); aldose 1-epimerase (E-value=4.54e-52); galactose mutarotase (E-value=1.77e-51); Galactose mutarotase or related enzyme (E-value=8.40e-49); Aldose 1-epimerase (E-value=2.20e-47)	Neurospora tetrasperma FGSC 2508	hypothetical protein NEUTE1DRAFT_102663	776	0	0.96	0.98	XP_009853077.1
									Sordaria macrospora k-hell	hypothetical protein SMAC_05694	752	0	0.92	0.96	XP_003348599.1
									Chaetomium globosum CBS 148.51	hypothetical protein CHGG_10106	595	0	0.75	0.82	XP_001228033.1
									Madurella mycetomatis	Aldose 1-epimerase	582	0	0.76	0.86	KXX79359.1
									Myceliophthora thermophila ATCC 42464	aldose epimerase-like protein	574	0	0.74	0.82	XP_003664855.1
									Thielavia terrestris NRRL 8126	hypothetical protein THITE_2050221	572	0	0.75	0.84	XP_003654713.1
									Pestalotiopsis fici W106-1	hypothetical protein PFICI_05028	565	0	0.71	0.82	XP_007831800.1
									Podospora anserina S mat+	hypothetical protein	562	0	0.74	0.84	XP_001904150.1
									Chaetomium thermophilum var. thermophilum DSM 1495	hypothetical protein CTHT_0019580	545	0	0.72	0.81	XP_006692444.1
									Stachybotrys chartarum IBT 7711	hypothetical protein S7711_04403	541	0	0.72	0.8	KEY72813.1
OPT oligopeptide transporter	NC_026507.1	1093660-1095284	+	NCU08398	3879385	XM_958144.3	XP_963236.2	small oligopeptide transporter, OPT family (E-value=0e+00); OPT oligopeptide transporter protein (E-value=5.47e-168)	Neurospora tetrasperma FGSC 2508	hypothetical protein NEUTE1DRAFT_66680	1757	0	0.98	0.99	XP_009853078.1
									Sordaria macrospora k-hell	unnamed protein product	1645	0	0.93	0.96	CCC12734.1
									Sordaria macrospora k-hell	hypothetical protein SMAC_05693	1581	0	0.9	0.93	XP_003348598.1
									Phaeoacremonium minimum UCRPA7	putative oligopeptide transporter 2 protein	1283	0	0.7	0.83	XP_007919500.1
									Phaeomoniella chlamydospora	putative opt oligopeptide transporter	1218	0	0.67	0.81	KKY16838.1
									Gaeumannomyces graminis var. tritici R3-111a-1	oligopeptide transporter 2	1206	0	0.67	0.82	XP_009218180.1
									Colletotrichum gloeosporioides Cg-14	OPT oligopeptide transporter	1206	0	0.67	0.79	EQB46928.1
									Colletotrichum gloeosporioides Nara gc5	OPT oligopeptide transporter	1204	0	0.67	0.8	XP_007278974.1
									Pestalotiopsis fici W106-1	hypothetical protein PFICI_08391	1204	0	0.67	0.81	XP_007835163.1
									Colletotrichum orbiculare MAFF 240422	OPT oligopeptide transporter	1203	0	0.67	0.79	ENH84976.1
DUF3405	NC_026507.1	1103044-1106408	-	NCU08396	3879383	XM_958142.2	XP_963235.1	Protein of unknown function (DUF3405) (E-value=0e+00)	Neurospora tetrasperma FGSC 2508	hypothetical protein NEUTE1DRAFT_123696	1220	0	0.99	0.99	XP_009853079.1
									Sordaria macrospora k-hell	hypothetical protein SMAC_05692	1142	0	0.93	0.94	XP_003348597.1
									Podospora anserina S mat+	hypothetical protein	706	0	0.58	0.72	XP_001904151.1
									Myceliophthora thermophila ATCC 42464	hypothetical protein MYCTH_2308049	682	0	0.55	0.71	XP_003664856.1
									Chaetomium thermophilum var. thermophilum DSM 1495	biotin synthase-like protein	664	0	0.54	0.69	XP_006692443.1
									Chaetomium globosum CBS 148.51	hypothetical protein CHGG_10102	663	0	0.54	0.71	XP_001228029.1
									Thielavia terrestris NRRL 8126	hypothetical protein THITE_2096267	659	0	0.54	0.7	XP_003654710.1
									Madurella mycetomatis	hypothetical protein MMYC01_204715	640	0	0.52	0.66	KXX79358.1
									Purpureocillium lilacinum	biotin synthase-like protein	559	0	0.53	0.66	OAQ95426.1
									Purpureocillium lilacinum	biotin synthase-like protein	556	0	0.53	0.66	OAQ87467.1
mitosis protein DIM1	NC_026507.1	1106760-1109089	-	NCU08395	3879382	XM_011396975.1	XP_011395277.1	Mitosis protein DIM1 (E-value=3.35e-86); U5 snRNP protein, DIM1 family (E-value=8.00e-86); Dim1 family (E-value=2.59e-71); Thiol-disulfide isomerase or thioredoxin (E-value=1.42e-04)	Madurella mycetomatis	Mitosis protein dim1	293	1e-100	0.98	0.99	KXX79361.1
									Podospora anserina S mat+	hypothetical protein	277	2e-94	0.94	0.96	XP_001904152.1
									Fusarium pseudograminearum CS3096	hypothetical protein FPSE_02797	276	4e-94	0.91	0.96	XP_009254191.1
									Nectria haematococca mpVI 77-13-4	predicted protein	275	1e-93	0.9	0.95	XP_003051647.1
									Fusarium oxysporum Fo5176	hypothetical protein FOXB_07638	275	2e-93	0.91	0.96	EGU81843.1
									Microdochium bolleyi	mitosis protein DIM1	274	3e-93	0.87	0.96	KXJ92162.1
									Eutypa lata UCREL1	putative mitosis protein dim1 protein	274	3e-93	0.88	0.95	XP_007791937.1
									Fusarium avenaceum	Thioredoxin-like protein 4a	273	5e-93	0.89	0.95	KIL90829.1
									Colletotrichum gloeosporioides Nara gc5	mitosis protein dim1	271	4e-92	0.87	0.95	XP_007278115.1
									Phaeoacremonium minimum UCRPA7	putative mitosis protein dim1 protein	270	8e-92	0.86	0.95	XP_007916280.1
mitosis protein DIM1	NC_026507.1	1107894-1109065	-	NCU08395	3879382	XM_011396976.1	XP_011395278.1	Mitosis protein DIM1 (E-value=3.35e-86); U5 snRNP protein, DIM1 family (E-value=8.00e-86); Dim1 family (E-value=2.59e-71); Thiol-disulfide isomerase or thioredoxin (E-value=1.42e-04)	Madurella mycetomatis	Mitosis protein dim1	293	1e-100	0.98	0.99	KXX79361.1
									Podospora anserina S mat+	hypothetical protein	277	2e-94	0.94	0.96	XP_001904152.1
									Fusarium pseudograminearum CS3096	hypothetical protein FPSE_02797	276	4e-94	0.91	0.96	XP_009254191.1
									Nectria haematococca mpVI 77-13-4	predicted protein	275	1e-93	0.9	0.95	XP_003051647.1
									Fusarium oxysporum Fo5176	hypothetical protein FOXB_07638	275	2e-93	0.91	0.96	EGU81843.1
									Microdochium bolleyi	mitosis protein DIM1	274	3e-93	0.87	0.96	KXJ92162.1
									Eutypa lata UCREL1	putative mitosis protein dim1 protein	274	3e-93	0.88	0.95	XP_007791937.1
									Fusarium avenaceum	Thioredoxin-like protein 4a	273	5e-93	0.89	0.95	KIL90829.1
									Colletotrichum gloeosporioides Nara gc5	mitosis protein dim1	271	4e-92	0.87	0.95	XP_007278115.1
									Phaeoacremonium minimum UCRPA7	putative mitosis protein dim1 protein	270	8e-92	0.86	0.95	XP_007916280.1

## Sheet: C
Aspergillus terreus NIH2624 Lovastatin nonaketide synthase and proteins encoded by neighboring genes
									Blastp hits
Description in Figure 3	Scaffold	Location on scaffold	Gene orientation	Name/locus tag	Gene ID	Transcript accession	Protein accession	Conserved domains	Species	Description	Max score	E-value	Percent Identity	Percent Similarity	Accession
WD40 domain-containing	NT_165939.1	17638-22719	-	ATEG_09957	4319542	XM_001209259.1	XP_001209259.1	WD40 domain (E-value=2.74e-77); WD40 repeat (E-value=5.39e-63); N-terminal domain of NWD NACHT-NTPase (E-value=1.91e-65); WD40 domain (E-value=8.06e-64); protein SPA1-RELATED (E-value=9.57e-12); WD40 repeats (E-value=1.15e-09); WD domain, G-beta repeat (E-value=6.79e-09); NACHT domain (E-value=1.69e-08); WD40 repeats (E-value=3.41e-08); WD domain, G-beta repeat (E-value=6.29e-08); protein SPA1-RE…	Pseudogymnoascus sp. VKM F-4515 (FW-2607)	hypothetical protein V496_02264	1044	0	0.42	0.57	KFY65896.1
									Chaetomium globosum CBS 148.51	hypothetical protein CHGG_08200	1026	0	0.42	0.56	XP_001225856.1
									Metarhizium robertsii ARSEF 23	NACHT and WD40 domain protein	969	0	0.41	0.56	XP_007826000.1
									Metarhizium brunneum ARSEF 3297	NACHT and WD40 domain protein	954	0	0.41	0.55	XP_014544162.1
									Metarhizium anisopliae	NACHT and WD40 domain protein	954	0	0.4	0.55	KFG79444.1
									Metarhizium guizhouense ARSEF 977	NACHT and WD40 domain protein	952	0	0.4	0.55	KID82919.1
									Madurella mycetomatis	Vegetative incompatibility protein HET-E-1	932	0	0.4	0.54	KXX78699.1
									Pseudogymnoascus sp. VKM F-4517 (FW-2822)	hypothetical protein V498_05551, partial	929	0	0.43	0.57	KFY91248.1
									Trichoderma gamsii	hypothetical protein TGAM01_10307	905	0	0.38	0.54	KUE95230.1
									Trichoderma harzianum	hypothetical protein THAR02_10976	875	0	0.38	0.54	KKO96923.1
Esterase	NT_165939.1	27708-32854	-	ATEG_09958	4319543	XM_001209260.1	XP_001209260.1	SEST_like (E-value=5.61e-59); SGNH_hydrolase subfamily (E-value=2.33e-47); GDSL-like lipase/acylhydrolase (E-value=5.92e-22); lysophospholipase L1 or related esterase (E-value=6.85e-08); Repeat domain in Vibrio, Colwellia, Bradyrhizobium and Shewanella (E-value=6.08e-07); Repeat domain in Vibrio, Colwellia, Bradyrhizobium and Shewanella (E-value=9.23e-05); Repeat domain in Vibrio, Colwellia, Brad…	Aspergillus terreus	esterase	2831	0	0.9	0.91	AAD34550.1
									Aspergillus lentulus	hypothetical protein ALT_9506	1919	0	0.87	0.92	GAQ12185.1
									Aspergillus fumigatus var. RP-2014	esterase	1714	0	0.87	0.92	KEY78975.1
									Aspergillus fumigatus A1163	esterase, putative	1709	0	0.88	0.93	EDP55661.1
									Aspergillus fumigatus Z5	esterase, putative	1706	0	0.88	0.93	KMK57412.1
									Aspergillus fumigatus Af293	esterase	1705	0	0.88	0.93	XP_750067.1
									Aspergillus nidulans FGSC A4	hypothetical protein AN9260.2	1487	0	0.78	0.84	XP_682529.1
									Aspergillus nidulans FGSC A4	hypothetical protein AN6464.2	1097	0	0.62	0.74	XP_664068.1
									Pseudogymnoascus sp. VKM F-4519 (FW-2642)	hypothetical protein V501_04321	953	0	0.57	0.69	KFZ12219.1
									Penicillium freii	hypothetical protein ACN42_g1883	902	0	0.53	0.67	KUM65192.1
Hypothetical	NT_165939.1	33617-34603	+	ATEG_09959	4319544	XM_001209261.1	XP_001209261.1	No conserved domains	Pseudogymnoascus sp. VKM F-4517 (FW-2822)	hypothetical protein V498_00485	161	2e-44	0.38	0.54	KFY99837.1
									Neonectria ditissima	hypothetical protein AK830_g4815	155	8e-42	0.36	0.56	KPM41720.1
									Pseudogymnoascus sp. VKM F-4520 (FW-2644)	hypothetical protein V502_04103	153	4e-41	0.37	0.54	KFZ18427.1
									Oidiodendron maius Zn	hypothetical protein OIDMADRAFT_35258	150	3e-40	0.35	0.5	KIM94224.1
									Colletotrichum orbiculare MAFF 240422	hypothetical protein Cob_02205	143	5e-37	0.37	0.54	ENH76480.1
									Colletotrichum gloeosporioides Cg-14	hypothetical protein CGLO_04770	142	9e-37	0.35	0.54	EQB55315.1
									Pseudogymnoascus sp. 05NY08	hypothetical protein VF21_09178	142	1e-36	0.38	0.5	OBT72111.1
									Oidiodendron maius Zn	hypothetical protein OIDMADRAFT_134785	140	2e-36	0.36	0.5	KIM94817.1
									Pseudogymnoascus sp. 23342-1-l1	hypothetical protein VE03_09356	140	1e-35	0.34	0.5	OBT61485.1
									Podospora anserina S mat+	hypothetical protein	141	2e-35	0.37	0.52	XP_001910653.1
LovA Cytochrome P450	NT_165939.1	36186-37918	-	ATEG_09960	4319545	XM_001209262.1	XP_001209262.1	Cytochrome P450 (E-value=5.39e-30); Cytochrome P450 (E-value=3.40e-18); flavonoid 3’-monooxygenase (E-value=2.44e-14); carotene beta-ring hydroxylase (E-value=7.38e-10); cytochrome P450, cyclodipeptide synthase-associated (E-value=8.19e-07)	Monascus pilosus	Dihydromonacolin L monooxygenase mokC	957	0	0.86	0.92	Q3S2T8.1
									Penicillium citrinum	DihydroML-246B monooxygenase mlcC	792	0	0.73	0.86	Q8J0F6.1
									Colletotrichum higginsianum	P450 monooxygenase	773	0	0.7	0.82	CCF38811.1
									Fusarium langsethiae	cytochrome P450 monooxygenase	422	1e-139	0.42	0.59	KPA36514.1
									Colletotrichum gloeosporioides Nara gc5	cytochrome P450 monooxygenase	399	1e-130	0.42	0.61	XP_007275304.1
									Colletotrichum gloeosporioides Cg-14	cytochrome P450	394	5e-129	0.42	0.62	EQB56061.1
									Aspergillus niger ATCC 1015	hypothetical protein ASPNIDRAFT_182561	389	2e-127	0.4	0.62	EHA24759.1
									Aspergillus niger CBS 513.88	cytochrome P450 monooxygenase	388	1e-126	0.39	0.62	XP_001397042.2
									Oidiodendron maius Zn	hypothetical protein OIDMADRAFT_117721	387	3e-126	0.38	0.59	KIN03514.1
									Colletotrichum simmondsii	cytochrome P450	385	3e-125	0.39	0.59	KXH49511.1
LovB Nonaketide synthase	NT_165939.1	38401-47965	+	ATEG_09961	4319607	XM_001209263.1	XP_001209263.1	Polyketide synthase (E-value=0e+00); Acyl transferase domain in polyketide synthase enzymes (E-value=0e+00); Beta-ketoacyl synthase (E-value=1.49e-145); Acyl transferase domain in polyketide synthase (E-value=2.64e-92); Beta-ketoacyl synthase, N-terminal domain (E-value=2.62e-86); polyketide-type polyunsaturated fatty acid synthase PfaA (E-value=1.24e-65); Ketoreductase (E-value=2.64e-57); Ketore…	Monascus pilosus	Lovastatin nonaketide synthase mokA	4723	0	0.76	0.84	Q3S2T9.1
									Colletotrichum higginsianum IMI 349063	Beta-ketoacyl synthase domain-containing protein	3964	0	0.64	0.77	OBR06526.1
									Penicillium citrinum	Compactin nonaketide synthase mokA	3895	0	0.63	0.76	Q8J0F7.1
									Colletotrichum fioriniae PJ7	Beta-ketoacyl synthase domain-containing protein	3196	0	0.54	0.7	XP_007602284.1
									Colletotrichum salicis	Beta-ketoacyl synthase domain-containing protein	3189	0	0.54	0.69	KXH63779.1
									Colletotrichum simmondsii	Beta-ketoacyl synthase domain-containing protein	3187	0	0.54	0.69	KXH48923.1
									Colletotrichum incanum	Beta-ketoacyl synthase domain-containing protein	3054	0	0.52	0.67	KZL81493.1
									Colletotrichum incanum	polyketide synthase	3038	0	0.52	0.67	KZL80660.1
									Colletotrichum tofieldiae	polyketide synthase	3023	0	0.52	0.67	KZL71928.1
									Colletotrichum nymphaeae SA-01	Beta-ketoacyl synthase domain-containing protein	3014	0	0.52	0.67	KXH44578.1
Serine hydrolase	NT_165939.1	48199-48969	-	ATEG_09962	4319608	XM_001209264.1	XP_001209264.1	Serine hydrolase (FSH1) (E-value=1.52e-32); Alpha/beta superfamily hydrolase (E-value=4.15e-03)	Monascus pilosus	Esterase mokD/Monacolin K biosynthesis protein D	357	4e-122	0.68	0.76	Q3S2U0.1
									Penicillium citrinum	Esterase mlcF/Compactin biosynthesis protein F	292	6e-97	0.57	0.71	Q8J0F8.1
									Colletotrichum higginsianum	oxidoreductase	261	3e-84	0.51	0.63	CCF43998.1
									Colletotrichum sublineola	hypothetical protein CSUB01_00033	229	3e-72	0.46	0.62	KDN72350.1
									Colletotrichum graminicola M1.001	hypothetical protein GLRG_11512	206	3e-63	0.42	0.6	XP_008100387.1
									Colletotrichum incanum	oxidoreductase	205	7e-63	0.41	0.59	KZL86154.1
									Colletotrichum nymphaeae SA-01	oxidoreductase	200	5e-61	0.39	0.59	KXH44575.1
									Colletotrichum fioriniae PJ7	oxidoreductase	200	8e-61	0.39	0.59	XP_007602287.1
									Colletotrichum orbiculare MAFF 240422	phospholipase carboxylesterase	195	1e-57	0.39	0.58	ENH82921.1
									Colletotrichum simmondsii	alcohol dehydrogenase GroES-like domain-containing protein	200	4e-57	0.39	0.59	KXH48925.1
LovC Enoyl reductase	NT_165939.1	49367-50619	+	ATEG_09963	4319609	XM_001209265.1	XP_001209265.1	Enoyl reductase-like (E-value=6.06e-137); zinc-binding alcohol dehydrogenase family protein (E-value=6.21e-25); Enoylreductase (E-value=7.77e-22); alcohol dehydrogenase (E-value=1.52e-19); Zn-dependent alcohol dehydrogenase (E-value=2.96e-15); Alcohol dehydrogenase GroES-like domain (E-value=7.28e-10)	Monascus pilosus	Deshydrogenase mokE/Enoyl reductase	626	0	0.84	0.91	Q3S2U1.1
									Colletotrichum higginsianum IMI 349063	Enoyl reductase	572	0	0.78	0.86	OBR06532.1
									Colletotrichum higginsianum	Enoyl reductase	570	0	0.77	0.86	CCF43999.1
									Penicillium citrinum	Deshydrogenase mlcG/Compactin biosynthesis protein G	553	0	0.73	0.83	Q8J0F9.1
									Colletotrichum orbiculare MAFF 240422	Zinc-binding dehydrogenase family	466	5e-162	0.63	0.75	ENH82920.1
									Colletotrichum incanum	Enoyl reductase	461	4e-160	0.62	0.75	KZL80653.1
									Colletotrichum tofieldiae	Enoyl reductase	461	6e-160	0.62	0.74	KZL71906.1
									Colletotrichum nymphaeae SA-01	alcohol dehydrogenase GroES-like domain-containing protein	459	3e-159	0.61	0.74	KXH44576.1
									Colletotrichum fioriniae PJ7	alcohol dehydrogenase GroES-like domain-containing protein	456	3e-158	0.61	0.73	XP_007602286.1
									Pyrenophora teres f. teres 0-1	hypothetical protein PTT_16764	457	4e-158	0.61	0.75	XP_003304242.1
LovD Beta-lactamase	NT_165939.1	50999-52392	-	ATEG_09964	4319610	XM_001209266.1	XP_001209266.1	Beta-lactamase (E-value=7.55e-44); CubicO group peptidase, beta-lactamase class C family (E-value=1.24e-30); putative periplasmic esterase (E-value=2.41e-13)	Monascus pilosus	Acyltransferase mokF/Lovastatin hydrolase	659	0	0.88	0.94	Q3S2U2.1
									Penicillium citrinum	Acyltransferase mlcH/Compactin biosynthesis protein H	652	0	0.75	0.87	Q8J0G0.1
									Colletotrichum higginsianum	Beta-lactamase	613	0	0.71	0.85	CCF38810.1
									Colletotrichum higginsianum IMI 349063	Beta-lactamase	601	0	0.61	0.8	OBR06528.1
									Colletotrichum gloeosporioides Cg-14	Beta-lactamase	475	6e-164	0.55	0.72	EQB52990.1
									Colletotrichum higginsianum IMI 349063	Beta-lactamase	469	1e-161	0.55	0.73	OBR11266.1
									Colletotrichum orbiculare MAFF 240422	transesterase	451	2e-154	0.54	0.7	ENH86454.1
									Colletotrichum gloeosporioides Nara gc5	transesterase	409	4e-139	0.56	0.72	XP_007280257.1
									Ascochyta rabiei	hypothetical protein ST47_g1757	279	3e-87	0.4	0.58	KZM27105.1
									Parastagonospora nodorum SN15	hypothetical protein SNOG_09364	274	2e-85	0.38	0.57	XP_001799659.1
Hydroxymethylglutaryl-coenzyme A reductase	NT_165939.1	52947-56256	-	ATEG_09965	4319611	XM_001209267.1	XP_001209267.1	Class I hydroxymethylglutaryl-coenzyme A reductase (E-value=0e+00); Hydroxymethylglutaryl-coenzyme A reductase (E-value=0e+00); 3-hydroxy-3-methylglutaryl-coenzyme A reductase (E-value=0e+00); 3-hydroxy-3-methylglutaryl Coenzyme A reductase (E-value=5.15e-178); Hydroxymethylglutaryl-CoA reductase (E-value=1.09e-148); N-terminal domain with HPIH motif (E-value=6.63e-44); Sterol-sensing domain of S…	Aspergillus rambellii	3-hydroxy-3-methylglutaryl-coenzyme A reductase	1614	0	0.76	0.85	KKK24297.1
									Monascus pilosus	3-hydroxy-3-methylglutaryl-coenzyme A reductase mokG	1528	0	0.73	0.82	Q3S2U3.1
									Aspergillus oryzae RIB40	3-hydroxy-3-methylglutaryl-coenzyme A reductase	1494	0	0.72	0.81	XP_001826888.2
									Aspergillus flavus AF70	3-hydroxy-3-methylglutaryl-coenzyme A reductase	1492	0	0.72	0.81	KOC17804.1
									Aspergillus flavus NRRL3357	HMG-CoA reductase, putative	1484	0	0.72	0.81	XP_002385162.1
									Aspergillus oryzae 3.042	3-hydroxy-3-methylglutaryl-CoA reductase	1481	0	0.72	0.81	EIT73568.1
									Aspergillus nomius NRRL 13137	3-hydroxy-3-methylglutaryl-coenzyme A reductase	1349	0	0.67	0.76	XP_015410655.1
									Byssochlamys spectabilis No. 5	HMG-CoA reductase	1072	0	0.52	0.65	GAD92459.1
									Rasamsonia emersonii CBS 393.64	Hydroxymethylglutaryl-CoA reductase (NADPH)	1071	0	0.52	0.66	XP_013327653.1
									Aspergillus clavatus NRRL 1	HMG-CoA reductase	1070	0	0.51	0.67	XP_001272815.1
LovE Transcription factor	NT_165939.1	57546-59057	+	ATEG_09966	4319612	XM_001209268.1	XP_001209268.1	GAL4-like Zn2Cys6 binuclear cluster DNA-binding domain (E-value=3.10e-09); GAL4-like Zn(II)2Cys6 (or C6 zinc) binuclear cluster DNA-binding domain (E-value=2.90e-08); Fungal Zn(2)-Cys(6) binuclear cluster domain (E-value=1.54e-07)	Aspergillus rambellii	hypothetical protein ARAM_007686	505	2e-173	0.55	0.64	KKK18794.1
									Monascus pilosus	Transcription factor mokH/Monacolin K biosynthesis protein H	451	2e-152	0.55	0.62	Q3S2U4.1
									Penicillium citrinum	Transcription factor mlcR/Compactin biosynthesis protein H	294	5e-91	0.39	0.51	Q8J0F2.1
									Colletotrichum higginsianum IMI 349063	hypothetical protein CH63R_10651	127	1e-28	0.28	0.42	OBR06531.1
									Sordaria macrospora k-hell	hypothetical protein SMAC_01201	76.3	2e-11	0.26	0.4	XP_003350304.1
									Pestalotiopsis fici W106-1	hypothetical protein PFICI_01575	65.9	4e-08	0.23	0.35	XP_007828347.1
									Fonsecaea pedrosoi CBS 271.37	hypothetical protein Z517_05667	63.9	2e-07	0.54	0.68	XP_013286448.1
									Cladophialophora immunda	hypothetical protein PV07_02976	64.3	2e-07	0.54	0.68	XP_016251535.1
									Cladophialophora bantiana CBS 173.52	hypothetical protein Z519_04310	63.5	3e-07	0.54	0.68	XP_016622394.1
									Fonsecaea erecta	hypothetical protein AYL99_11332	63.2	4e-07	0.54	0.68	OAP54231.1
Drug resistance transporter, EmrB/QacA subfamily	NT_165939.1	60624-62784	+	ATEG_09967	4319642	XM_001209269.1	XP_001209269.1	Drug resistance transporter, EmrB/QacA subfamily (E-value=8.94e-38); Major Facilitator Superfamily (E-value=6.69e-20); The Major Facilitator Superfamily (E-value=4.15e-19); putative transporter (E-value=2.48e-17); Predicted arabinose efflux permease, MFS family (E-value=6.25e-13); Multidrug resistance protein (E-value=2.24e-10)	Monascus pilosus	Efflux pump mokI/Monacolin K biosynthesis protein I	834	0	0.8	0.87	Q3S2U5.1
									Penicillium citrinum	Efflux pump mlcE/Compactin biosynthesis protein E	746	0	0.69	0.79	Q8J0F3.1
									Xylona heveae TC161	efflux pump	737	0	0.68	0.79	KZF26031.1
									Hirsutella minnesotensis 3608	hypothetical protein HIM_08274	684	0	0.64	0.76	KJZ72348.1
									Penicillium expansum	Major facilitator superfamily domain, general substrate transporter	647	0	0.6	0.75	KGO47551.1
									Penicillium expansum	Major facilitator superfamily domain, general substrate transporter	645	0	0.6	0.75	XP_016597104.1
									Colletotrichum higginsianum	efflux pump	613	0	0.58	0.73	CCF43997.1
									Oidiodendron maius Zn	hypothetical protein OIDMADRAFT_99363	596	0	0.57	0.72	KIN06910.1
									Pseudogymnoascus sp. VKM F-4246	hypothetical protein V492_08489	578	0	0.54	0.72	KFY05508.1
									Pseudogymnoascus sp. VKM F-4513 (FW-928)	hypothetical protein V494_08341	575	0	0.55	0.72	KFY29990.1
LovF Diketide synthase	NT_165939.1	63664-71705	+	ATEG_09968	4319643	XM_001209270.1	XP_001209270.1	Acyl transferase domain in polyketide synthase (E-value=3.29e-173); Polyketide synthase (E-value=8.11e-156); Enoylreductase (E-value=3.30e-121); Enoyl reductase of polyketide synthase (E-value=5.66e-114); Beta-ketoacyl synthase (E-value=8.59e-107); Beta-ketoacyl synthase, N-terminal domain (E-value=3.00e-70); Acyl transferase domain in polyketide synthase (E-value=1.74e-68); Ketoreductase domain …	Monascus pilosus	Lovastatin diketide synthase mokB/Monacolin K biosynthesis protein B	3546	0	0.7	0.79	Q3S2U6.1
									Penicillium citrinum	Compactin diketide synthase mokB	2915	0	0.58	0.71	Q8J0F5.1
									Colletotrichum higginsianum IMI 349063	Type I polyketide synthase	2707	0	0.55	0.69	OBR06529.1
									Aspergillus niger ATCC 1015	hypothetical protein ASPNIDRAFT_188817	2281	0	0.48	0.63	EHA28244.1
									Aspergillus niger CBS 513.88	polyketide synthase	2274	0	0.48	0.63	XP_001393508.2
									Aspergillus niger	unnamed protein product	2267	0	0.47	0.63	CAK40131.1
									Penicillium digitatum Pd1	hypothetical protein PDIP_46770	2042	0	0.42	0.6	XP_014534966.1
									Oidiodendron maius Zn	hypothetical protein OIDMADRAFT_207730	2029	0	0.43	0.6	KIM94092.1
									Thielavia terrestris NRRL 8126	hypothetical protein THITE_2088794	1999	0	0.43	0.59	XP_003653639.1
									Podospora anserina S mat+	hypothetical protein	1982	0	0.42	0.59	XP_001908964.1
C6 Transcription factor	NT_165939.1	73159-75637	-	ATEG_09969	4319644	XM_001209271.1	XP_001209271.1	Fungal transcription factor regulatory middle homology region (E-value=2.03e-25); GAL4-like Zn2Cys6 binuclear cluster DNA-binding domain (E-value=4.32e-10); GAL4-like Zn(II)2Cys6 binuclear cluster DNA-binding domain (E-value=9.04e-10); Fungal Zn(2)-Cys(6) binuclear cluster domain (E-value=1.02e-09); Fungal specific transcription factor domain (E-value=6.41e-08); Fungal specific transcription fact…	Aspergillus kawachii IFO 4308	C6 transcription factor	434	9e-139	0.37	0.56	GAA88110.1
									Aspergillus niger	C6 transcription factor	432	5e-138	0.37	0.56	GAQ45093.1
									Aspergillus niger	unnamed protein product	428	2e-136	0.38	0.55	CAK45760.1
									Aspergillus niger ATCC 1015	hypothetical protein ASPNIDRAFT_120084	417	3e-133	0.39	0.56	EHA18675.1
									Aspergillus luchuensis	C6 transcription factor	417	5e-132	0.36	0.55	GAT22624.1
									Aspergillus clavatus NRRL 1	C6 transcription factor, putative	394	7e-123	0.36	0.56	XP_001274697.1
									Aspergillus fumigatus Z5	C6 transcription factor	391	1e-121	0.36	0.53	KMK62905.1
									Aspergillus fumigatus var. RP-2014	transcription factor C6	389	1e-120	0.36	0.53	KEY79761.1
									Aspergillus udagawae	Phosphate-repressible phosphate permease	385	1e-117	0.37	0.55	GAO83017.1
									Aspergillus fumigatus A1163	C6 transcription factor, putative	380	2e-117	0.35	0.52	EDP52162.1
Mitochondrial carrier protein	NT_165939.1	77394-78692	-	ATEG_09970	4319645	XM_001209272.1	XP_001209272.1	Mitochondrial carrier protein (E-value=5.49e-18); Mitochondrial carrier protein (E-value=2.22e-14); Mitochondrial carrier protein (E-value=2.13e-12); Mitochondrial carrier protein (E-value=1.82e-11)	Rosellinia necatrix	putative tricarboxylate transporter mitochondrial carrier protein	248	3e-78	0.46	0.63	GAP93451.1
									Capronia semi-immersa	hypothetical protein PV04_05254	242	8e-76	0.46	0.64	KIW69373.1
									Sclerotinia borealis F-4157	tricarboxylate transport protein	243	2e-75	0.45	0.65	ESZ96799.1
									Ceratocystis platani	putative mitochondrial carrier C19G12.05	240	6e-75	0.43	0.62	KKF97159.1
									Stachybotrys chlorohalonata IBT 40285	hypothetical protein S40285_03300	239	1e-74	0.46	0.64	KFA70073.1
									Cyphellophora europaea	hypothetical protein HMPREF1541_07556	239	2e-74	0.44	0.64	XP_008720102.1
									Cladophialophora yegresii CBS 114405	hypothetical protein A1O7_04054	238	2e-74	0.45	0.63	XP_007756260.1
									Cladophialophora bantiana CBS 173.52	hypothetical protein Z519_11998	238	4e-74	0.44	0.63	XP_016614031.1
									Cladophialophora psammophila CBS 110553	hypothetical protein A1O5_03039	237	5e-74	0.45	0.64	XP_007741842.1
									Stachybotrys chartarum IBT 7711	hypothetical protein S7711_09292	238	5e-74	0.45	0.64	KEY65502.1
2-methylcitrate dehydratase PrpD-like	NT_165939.1	79382-80910	+	ATEG_09971	4319646	XM_001209273.1	XP_001209273.1	MmgE/PrpD family (E-value=9.94e-111); 2-methylcitrate dehydratase PrpD (E-value=6.56e-45)	Talaromyces cellulolyticus	Immune-responsive protein	532	0	0.59	0.74	GAM43161.1
									Aspergillus nomius NRRL 13137	Immune-responsive protein	526	0	0.55	0.7	XP_015412298.1
									Aspergillus flavus AF70	Immune-responsive protein	523	2e-180	0.55	0.69	KOC13246.1
									Aspergillus oryzae RIB40	Immune-responsive protein	522	4e-180	0.55	0.69	XP_001827196.1
									Rosellinia necatrix	putative family protein	510	3e-175	0.53	0.67	GAP92989.1
									Xylona heveae TC161	2-methylcitrate dehydratase PrpD	504	3e-173	0.53	0.67	KZF20967.1
									Neofusicoccum parvum UCRNP2	putative cis-aconitic acid decarboxylase protein	501	9e-172	0.54	0.67	XP_007587253.1
									Aspergillus parasiticus SU-1	MmgE/PrpD family protein	516	3e-171	0.55	0.69	KJK67520.1
									Aspergillus niger	Cis-aconitic acid decarboxylase	493	4e-168	0.5	0.66	GAQ43869.1
									Aspergillus kawachii IFO 4308	Cis-aconitic acid decarboxylase	493	8e-168	0.51	0.67	GAA88205.1
MFS transporter	NT_165939.1	82183-83574	-	ATEG_09972	4319518	XM_001209274.1	XP_001209274.1	Major Facilitator Superfamily (E-value=2.45e-27); Multidrug resistance protein (E-value=3.82e-14); Major Facilitator Superfamily (E-value=1.72e-27); drug resistance transporter, Bcr/CflA subfamily (E-value=2.84e-15); Predicted arabinose efflux permease, MFS family (E-value=4.76e-13); bicyclomycin/multidrug efflux system (E-value=9.61e-12)	Aspergillus oryzae RIB40	MFS transporter	568	0	0.71	0.84	XP_001819137.1
									Aspergillus flavus NRRL3357	MFS transporter, putative	568	0	0.71	0.84	XP_002382138.1
									Aspergillus flavus AF70	MFS transporter	568	0	0.71	0.83	KOC10872.1
									Aspergillus parasiticus SU-1	Major Facilitator Superfamily protein	565	0	0.71	0.83	KJK63559.1
									Aspergillus luchuensis	MFS transporter	506	6e-176	0.64	0.77	GAT28158.1
									Aspergillus udagawae	uncharacterized transporter C750.02c/PB2B2.16c	498	2e-172	0.64	0.78	GAO90936.1
									Penicillium roqueforti FM164	Major facilitator superfamily	489	1e-168	0.65	0.77	CDM36253.1
									Aspergillus fumigatus Af293	MFS transporter	484	2e-167	0.64	0.77	XP_749665.1
									Aspergillus niger	hypothetical protein ABL_07290	505	3e-167	0.64	0.77	GAQ44629.1
									Penicillium freii	hypothetical protein ACN42_g9230	486	4e-167	0.65	0.76	KUM57941.1
Cytochrome P450	NT_165939.1	85872-87559	-	ATEG_09973	4319519	XM_001209275.1	XP_001209275.1	Cytochrome P450 (E-value=1.43e-49); Cytochrome P450 (E-value=6.55e-33); Cytochrome P450 (E-value=2.00e-30); Cytochrome P450, cyclodipeptide synthase-associated (E-value=1.13e-12); carotene beta-ring hydroxylase (E-value=1.82e-10)	Aspergillus parasiticus SU-1	cytochrome P450	893	0	0.78	0.9	KJK65535.1
									Aspergillus fischeri NRRL 181	cytochrome P450 phenylacetate 2-hydroxylase, putative	882	0	0.78	0.9	XP_001266359.1
									Aspergillus lentulus	Phenylacetate 2-hydroxylase	878	0	0.79	0.9	GAQ08779.1
									Aspergillus flavus AF70	putative cytochrome P450 phenylacetate 2-hydroxylase	876	0	0.79	0.9	KOC07376.1
									Aspergillus fumigatus Af293	cytochrome P450 phenylacetate 2-hydroxylase	875	0	0.77	0.9	XP_748171.1
									Aspergillus flavus NRRL3357	cytochrome P450 phenylacetate 2-hydroxylase, putative	874	0	0.79	0.9	XP_002373986.1
									Apsergillus udagawae	Phenylacetate 2-hydroxylase	872	0	0.76	0.9	GAO84546.1
									Aspergillus niger CBS 513.88	Phenylacetate 2-hydroxylase	868	0	0.76	0.88	XP_001397416.1
									Aspergillus niger ATCC 1015	hypothetical protein ASPNIDRAFT_49153	868	0	0.76	0.88	EHA21697.1
									Aspergillus kawachii IFO 4308	cytochrome P450 phenylacetate 2-hydroxylase	868	0	0.76	0.88	GAA84736.1
Glycosyl hydrolase family 115	NT_165939.1	88864-91946	+	ATEG_09974	4319520	XM_001209276.1	XP_001209276.1	Glycosyl hydrolase family 115 (E-value=2.15e-174)	Pestalotiopsis fici W106-1	hypothetical protein PFICI_00949	914	0	0.49	0.65	XP_007827721.1
									Pyrenochaeta sp. DS3sAY3a	hypothetical protein IQ07DRAFT_558914	887	0	0.47	0.66	OAL54666.1
									Pseudogymnoascus sp. VKM F-4515 (FW-2607)	hypothetical protein V496_10041	886	0	0.47	0.65	KFY49400.1
									Stachybotrys chartarum IBT 40293	hypothetical protein S40293_01071	885	0	0.48	0.63	KFA56478.1
									Stachybotrys chlorohalonata IBT 40285	hypothetical protein S40285_02546	885	0	0.49	0.65	KFA68067.1
									Pseudogymnoascus sp. VKM F-4517 (FW-2822)	hypothetical protein V498_09471	885	0	0.47	0.65	KFY76946.1
									Stachybotrys chartarum IBT 7711	hypothetical protein S7711_01638	884	0	0.48	0.63	KEY75198.1
									Aspergillus nomius NRRL 13137	hypothetical protein ANOM_001506	880	0	0.48	0.64	XP_015411468.1
									Paraphaeosphaeria sporulosa	hypothetical protein CC84DRAFT_1119522	879	0	0.46	0.64	OAG05956.1
									Magnaporthe oryzae 70-15	hypothetical protein MGG_03407	872	0	0.47	0.66	XP_003716533.1

## Sheet: D
Phoma betae Betaenone polyketide synthase and proteins encoded by neighboring genes
									Blastp hits
Description in Figure 3	Scaffold	Location on scaffold	Gene orientation	Name/locus tag	Gene ID	Transcript accession	Protein accession	Conserved domains	Species	Description	Max score	E-value	Percent Identity	Percent Similarity	Accession
Dehydrogenase	LC011911.1	8443-10353	+	N/A	N/A	N/A	BAQ25461.1	choline dehydrogenase (E-value=1.77e-95); choline dehydrogenase or related flavoprotein (E-value=1.26e-93); choline dehydrogenase (E-value=4.10e-72); GMC oxidoreductase (E-value=7.06e-44); GMC oxidoreductase (E-value=5.34e-32);	Alternaria alternata	alcohol oxidase	994	0	0.79	0.87	XP_018387630.1
									Neofusicoccum parvum UCRNP2	putative aryl-alcohol dehydrogenase protein	845	0	0.67	0.79	XP_007587319.1
									Aspergillus niger CBS 513.88	aryl-alcohol dehydrogenase	696	0	0.55	0.73	XP_001399178.1
									Aspergillus niger ATCC 1015	hypothetical protein ASPNIDRAFT 36617	696	0	0.55	0.73	EHA22573.1
									Aspergillus niger	aryl-alcohol dehydrogenase	690	0	0.56	0.72	GAQ35257.1
									Aspergillus kawachii IFO 4308	aryl-alcohol dehydrogenase	686	0	0.55	0.73	GAA92522.1
									Aspergillus udagawae	alcohol dehydrogenase [acceptor]	677	0	0.56	0.71	GAO81598.1
									Aspergillus fumigatus Z5	aryl-alcohol dehydrogenase	669	0	0.56	0.7	KMK58320.1
									Aspergillus fumigatus var. RP-2014	aryl alcohol dehydrogenase	669	0	0.55	0.7	KEY78899.1
									Aspergillus fumigatus Af293	aryl-alcohol dehydrogenase	669	0	0.56	0.7	XP_746395.1
Dehydrogenase	LC011911.1	17557-19380	-	N/A	N/A	N/A	BAQ25462.1	FAD binding domain (E-value=4.97e-14); Berberine and berberine like (E-value=4.28e-10); FAD/FMN-containing dehydrogenase (E-value=5.14e-10); cytokinin dehydrogenase (E-value=9.97e-04)	Alternaria alternata	FAD-binding domain-containing protein	940	0	0.78	0.86	XP_018382150.1
									Ascochyta rabiei	flavin adenine dinucleotide binding	939	0	0.78	0.87	KZM21154.1
									Stemphylium lycopersici	isoamyl alcohol oxidase	925	0	0.76	0.86	KNG46186.1
									Setosphaeria turcica Et28A	hypothetical protein SETTUDRAFT 100397	850	0	0.71	0.82	XP_008031658.1
									Pyrenophora teres f. teres 0-1	hypothetical protein PTT 20037	841	0	0.69	0.83	XP_003306800.1
									Pyrenophora tritici-repentis Pt-1C-BFP	isoamyl alcohol oxidase	800	0	0.69	0.81	XP_001934279.1
									Glonium stellatum	putative FAD-dependent isoamyl alcohol oxidase	583	0	0.52	0.67	OCL04327.1
									Metarhizium rileyi RCEF 4871	FAD-binding, type 2	566	0	0.51	0.65	OAA34872.1
									Bipolaris maydis ATCC 48331	hypothetical protein COCC4DRAFT 65599	500	6e-173	0.81	0.89	XP_014074140.1
									Marssonina brunnea f. sp. 'multigermtubi' MB m1	FAD binding domain protein	499	8e-168	0.47	0.61	XP_007296766.1
Bet4 Short-chain dehydrogenase	LC011911.1	19969-21148	+	N/A	N/A	N/A	BAQ25463.1	retinol dehydrogenase (retinol-DH), light dependent protochlorophyllide (Pchlide) (E-value=5.38e-50); oxidoreductase (E-value=6.34e-30); NAD(P)-dependent dehydrogenase, short-chain alcohol dehydrogenase family (E-value=2.67e-21); short chain dehydrogenase (E-value=5.10e-21); short chain dehydrogenase (E-value=7.83e-18); light-dependent protochlorophyllide reductase (E-value=1.38e-11); rhamnulose-…	Ascochyta rabiei	oxidoreductase	627	0	0.86	0.92	KZM21152.1
									Setosphaeria turcica Et28A	hypothetical protein SETTUDRAFT 158084	603	0	0.83	0.9	XP_008031659.1
									Bipolaris maydis ATCC 48331	hypothetical protein COCC4DRAFT 151132	603	0	0.84	0.91	XP_014074141.1
									Pyrenophora teres f. teres 0-1	hypothetical protein PTT 20036	549	0	0.78	0.88	XP_003306799.1
									Alternaria alternata	NAD(P)-binding protein	478	2e-168	0.87	0.91	XP_018382151.1
									Parastagonospora nodorum SN15	hypothetical protein SNOG 07862	472	2e-165	0.75	0.84	XP_001798189.1
									Pyrenophora tritici-repentis Pt-1C-BFP	retinol dehydrogenase 12	463	5e-162	0.75	0.87	XP_001934280.1
									Colletotrichum gloeosporioides Cg-14	short-chain dehydrogenase	422	3e-145	0.6	0.77	EQB51186.1
									Colletotrichum gloeosporioides Nara gc5	short-chain dehydrogenase, putative	421	2e-144	0.6	0.77	XP_007283081.1
									Diaporthe ampelina	putative short-chain dehydrogenase	417	1e-143	0.62	0.78	KKY31728.1
Bet3 Enoyl reductase	LC011911.1	21812-23000	+	N/A	N/A	N/A	BAQ25464.1	enoyl_reductase_like (E-value=5.82e-105); alcohol dehydrogenase GroES-like domain (E-value=2.42e-07); NADPH:quinone reductase or related Zn-dependent oxidoreductase (E-value=9.07e-37); enoylreductase (E-value=1.42e-13); alcohol dehydrogenase (E-value=7.32e-13); putative NAD(P)H quinone oxidoreductase, PIG3 family (E-value=1.46e-12)	Stemphylium lycopersici	zinc-binding dehydrogenase family oxidoreductase	641	0	0.86	0.91	KNG46188.1
									Alternaria alternata	zinc-binding dehydrogenase family oxidoreductase	623	0	0.87	0.91	XP_018382153.1
									Pyrenophora teres f. teres 0-1	hypothetical protein PTT 20034	613	0	0.82	0.88	XP_003306797.1
									Ascochyta rabiei	oxidoreductase	610	0	0.87	0.92	KZM21155.1
									Pyrenophora tritici-repentis Pt-1C-BFP	zinc-binding dehydrogenase family oxidoreductase	605	0	0.81	0.87	XP_001934282.1
									Setosphaeria turcica Et28A	hypothetical protein SETTUDRAFT 100917	598	0	0.84	0.9	XP_008031661.1
									Bipolaris maydis ATCC 48331	hypothetical protein COCC4DRAFT 150992	597	0	0.81	0.89	XP_014074143.1
									Parastagonospora nodorum SN15	hypothetical protein SNOG 07864	588	0	0.78	0.86	XP_001798191.1
									Colletotrichum gloeosporioides Nara gc5	zinc-binding dehydrogenase family	475	1e-165	0.63	0.76	XP_007283077.1
									Colletotrichum gloeosporioides Cg-14	hypothetical protein CGLO 09286	471	6e-164	0.63	0.76	EQB51190.1
Bet2 Cytochrome P450	LC011911.1	23246-25006	-	N/A	N/A	N/A	BAQ25465.1	cytochrome P450 (E-value=2.10e-62); cytochrome P450 (E-value=1.14e-36); cytochrome P450 (E-value=9.16e-19); carotene beta-ring hydroxylase (E-value=6.76e-16)	Stemphylium lycopersici	cytochrome P450	948	0	0.87	0.91	KNG46189.1
									Ascochyta rabiei	heme binding	945	0	0.87	0.91	KZM21156.1
									Alternaria alternata	cytochrome P450	932	0	0.9	0.94	XP_018382154.1
									Bipolaris maydis ATCC 48331	hypothetical protein COCC4DRAFT 65603	926	0	0.87	0.91	XP_014074144.1
									Setosphaeria turcica Et28A	hypothetical protein SETTUDRAFT 158087	916	0	0.85	0.92	XP_008031662.1
									Pyrenophora teres f. teres 0-1	hypothetical protein PTT 20033	890	0	0.81	0.9	XP_003306796.1
									Parastagonospora nodorum SN15	hypothetical protein SNOG 07865	871	0	0.83	0.91	XP_001798192.1
									Pyrenophora tritici-repentis Pt-1C-BFP	cytochrome P450 monooxygenase	871	0	0.81	0.9	XP_001934283.1
									Colletotrichum gloeosporioides Cg-14	cytochrome P450	610	0	0.55	0.74	EQB51189.1
									Colletotrichum gloeosporioides Nara gc5	cytochrome P450	608	0	0.55	0.74	XP_007283078.1
Bet1 PKS	LC011911.1	25772-34622	+	N/A	N/A	N/A	BAQ25466.1	polyketide synthase (E-value=0e+00); acyl transferase domain (E-value=3.43e-91); beta-ketoacyl synthase, N-terminal domain (E-value=1.56e-82); ketoreductase domain (E-value=8.34e-56); ketoreductase domain (E-value=1.77e-51); beta-ketoacyl reductase domain (E-value=2.41e-45); acyl transferase domain (E-value=5.44e-35); extended short-chain dehydrogenase, subgroup 1 (E-value=8.02e-35); polyketide s…	Alternaria alternata	polyketide synthase PksF	5064	0	0.84	0.9	AFN68297.1
									Stemphylium lycopersici	polyketide synthase	5038	0	0.82	0.88	KNG46190.1
									Alternaria alternata	polyketide synthase PksF	5002	0	0.83	0.89	XP_018382155.1
									Setosphaeria turcica Et28A	hypothetical protein SETTUDRAFT 174734	4915	0	0.82	0.89	XP_008031663.1
									Ascochyta rabiei	transferase	4880	0	0.81	0.88	KZM21157.1
									Pyrenophora teres f. teres 0-1	hypothetical protein PTT 20032	4725	0	0.78	0.87	XP_003306795.1
									Bipolaris maydis ATCC 48331	hypothetical protein COCC4DRAFT 65604	4690	0	0.82	0.89	XP_014074145.1
									Parastagonospora nodorum SN15	hypothetical protein SNOG 07866	4396	0	0.73	0.83	XP_001798193.1
									Bipolaris maydis	polyketide synthase	3998	0	0.83	0.9	AAR90270.1
									Colletotrichum gloeosporioides Nara gc5	lovastatin nonaketide synthase	3490	0	0.59	0.73	XP_007283082.1
Hypothetical	LC011911.1	35031-35549	-	N/A	N/A	N/A	BAQ25467.1	No conserved domains	Stemphylium lycopersici	hypothetical protein TW65 91146	72.8	5e-14	0.57	0.59	KNG51649.1
									Pyrenochaeta sp. DS3sAY3a	hypothetical protein IQ07DRAFT 591301	54.3	2e-07	0.51	0.57	OAL45490.1
									Alternaria alternata	hypothetical protein CC77DRAFT 1004892	54.3	6e-07	0.57	0.59	XP_018390679.1
									Rosellinia necatrix	predicted protein	49.3	0.0002	0.44	0.52	GAP91188.1
									Bipolaris oryzae ATCC 44560	hypothetical protein COCMIDRAFT 26394	43.5	0.01	0.49	0.52	XP_007688029.1
									Alloactinosynnema iranicum	cell envelope-related function transcriptional attenuator common domain-containing protein	44.7	0.011	0.44	0.45	SDC90266.1
									Emmonsia parva UAMH 139	hypothetical protein EMPG 13278	43.9	0.016	0.46	0.59	KLJ11537.1
									Diaporthe ampelina	hypothetical protein UCDDA912 g07449	43.1	0.02	0.5	0.54	KKY32555.1
									Grosmannia clavigera kw1407	hypothetical protein CMQ 5314	42.7	0.026	0.43	0.54	XP_014174534.1
									Bipolaris zeicola 26-R-13	hypothetical protein COCCADRAFT 958	41.6	0.034	0.44	0.46	XP_007707419.1
Hypothetical	LC011911.1	36547-40380	-	N/A	N/A	N/A	BAQ25468.1	No conserved domains	Pyrenophora teres f. teres 0-1	hypothetical protein PTT 16149	407	1e-124	0.39	0.54	XP_003303789.1
									Pyrenophora tritici-repentis Pt-1C-BFP	predicted protein	380	3e-114	0.37	0.51	XP_001931686.1
									Alternaria alternata	hypothetical protein CC77DRAFT 1076552	366	1e-109	0.35	0.51	XP_018390681.1
									Stemphylium lycopersici	hypothetical protein TW65 91144	281	2e-79	0.31	0.47	KNG51647.1
									Paraphaeosphaeria sporulosa	hypothetical protein CC84DRAFT 54969	226	4e-58	0.28	0.45	XP_018042173.1
									Ascochyta rabiei	pectate lyase	128	2e-26	0.3	0.49	KZM28577.1
									Leptosphaeria maculans JN3	predicted protein	94	5e-16	0.29	0.51	XP_003844856.1
									Pyrenochaeta sp. DS3sAY3a	hypothetical protein IQ07DRAFT 683913	72	4e-09	0.33	0.53	OAL45485.1
									Ascochyta rabiei	hypothetical protein ST47 g7855	49.7	0.02	0.31	0.43	KZM20990.1
