# Supplementary material for: A polyketide synthase gene cluster associated with the sexual reproductive cycle of the banana pathogen, Pseudocercospora fijiensis
Source: PLoS One. 2019 Jul 25;14(7):e0220319. doi: 10.1371/journal.pone.0220319 (PMC6657885; doi:10.1371/journal.pone.0220319)
Supplement: S3 Table — The table indicates the JGI protein ID and description of the P. fijiensis protein sequence used as a query, blastp results from S. macrospora, N. crassa, A. terreus, P. citrinum, and P. betae, and the location and orientation of the corresponding gene in the genome. Blastp results include the description of the best hit from that species, the bitscore, the E-value, percent sequence identity and similarity, and the accession of the hit. (XLSX) [file pone.0220319.s010.xlsx]

## Sheet: Sheet1
Note: blastp searches have to result in an E-value of < 0.05 for results to be included.
Proteins encoded by PKS8-4 gene cluster
		Blast of Neurospora crassa OR74A									Blast of Sordaria macrospora									Blast of Aspergillus terreus NIH2624									Blast of Penicillium citrinum						Blast of Phoma betae
JGI protein ID of P. fijiensis sequence	Description of P. fijiensis sequence	Description of best hit	Bitscore	E-value	% identity	% similarity	Accession	Scaffold/chromosome	Position	Direction	Description of best hit	Bitscore	E-value	% identity	% similarity	Accession	Scaffold/chromosome	Position	Direction	Description of best hit	Bitscore	E-value	% identity	% similarity	Accession	Scaffold/chromosome	Position	Direction	Description of best hit	Bitscore	E-value	% identity	% similarity	Accession	Description of best hit	Bitscore	E-value	% identity	% similarity	Accession
190533	PKS8-4	polyketide synthase 4	1155	0	0.33	0.49	XP_011395279.1	NC_026507.1	1080398-1091850	+	hypothetical protein SMAC_05695	1153	0	0.33	0.49	XP_003348600.1	NW_003546212.1	307277-315100	-	hypothetical protein ATEG_09961	1384	0	0.35	0.52	XP_001209263.1	NT_165939.1	38401-47965	+	Compactin nonaketide synthase mokA	1423	0	0.36	0.53	Q8J0F7.1	polyketide synthase (Bet1)	2664	0	0.48	0.64	BAQ25466.1
37626	Enoyl reductase	hypothetical protein NCU06080	60.8	1e-10	0.28	0.44	XP_959542.3	NC_026507.1	1875898-1877483	-	hypothetical protein SMAC_08552	52.8	7e-08	0.21	0.4	XP_003346050.1	NW_003546176.1	92917-94489	-	hypothetical protein ATEG_09963	154	9e-44	0.34	0.47	XP_001209265.1	NT_165939.1	49367-50619	+	Deshydrogenase mlcG/Compactin biosynthesis protein G	154	3e-46	0.32	0.48	Q8J0F9.1	zinc-binding dehydrogenase family protein (Bet3)	391	9e-139	0.53	0.69	BAQ25464.1
190535	Cytochrome P450	trichothecene C-15 hydroxylase	214	1e-63	0.3	0.5	XP_964385.2	NC_026501.1	7386748-7388890	-	hypothetical protein SMAC_06042	236	4e-72	0.3	0.49	XP_003349347.1	NW_003546221.1	79463-81194	+	conserved hypothetical protein	246	2e-76	0.33	0.53	XP_001217418.1	NT_165936.1	934152-935674	-	-	-	-	-	-	-	cytochrome P450 (Bet2)	370	2e-126	0.38	0.55	BAQ25465.1
178317	Hypothetical	-	-	-	-	-	-	-	-	-	-	-	-	-	-	-	-	-	-	-	-	-	-	-	-	-	-	N/A	-	-	-	-	-	-	-	-	-	-	-	-
178318	Hypothetical	-	-	-	-	-	-	-	-	-	-	-	-	-	-	-	-	-	-	-	-	-	-	-	-	-	-	N/A	-	-	-	-	-	-	-	-	-	-	-	-
37548	Dehydrogenase	retinol dehydrogenase 12	70.5	5e-14	0.31	0.48	XP_959690.1	NC_026507.1	940644-942441	+	hypothetical protein SMAC_07498	73.9	4e-15	0.32	0.51	XP_003345510.1	NW_003546165.1	151953-153041	+	conserved hypothetical protein	120	3e-32	0.31	0.51	XP_001215480.1	NT_165932.1	172723-173661	+	-	-	-	-	-	-	short-chain dehydrogenase (Bet4)	352	2e-124	0.54	0.69	BAQ25463.1
Proteins encoded by Hybrid8-3 gene cluster
		Blast of Neurospora crassa OR74A									Blast of Sordaria macrospora									Blast of Aspergillus terreus NIH2624									Blast of Penicillium citrinum						Blast of Phoma betae
JGI protein ID of P. fijiensis sequence	Description of P. fijiensis sequence	Description of best hit	Bitscore	E-value	% identity	% similarity	Accession	Scaffold/chromosome	Position	Direction	Description of best hit	Bitscore	E-value	% identity	% similarity	Accession	Scaffold/chromosome	Position	Direction	Description of best hit	Bitscore	E-value	% identity	% similarity	Accession	Scaffold/chromosome	Position	Direction	Description of best hit	Bitscore	E-value	% identity	% similarity	Accession	Description of best hit	Bitscore	E-value	% identity	% similarity	Accession
156764	Hypothetical	hypothetical protein NCU06867	86.7	2e-19	0.34	0.5	XP_011395249.1	NC_026507.1	576344-579844	+	-	-	-	-	-	-	-	-	-	predicted protein	106	1e-26	0.36	0.51	XP_001213044.1	NT_165928.1	859788-860651	-	-	-	-	-	-	-	-	-	-	-	-	-
35041	Beta lactamase like	Metallo-beta-lactamase	278	3e-93	0.46	0.58	XP_963853.1	NC_026501.1	1201437-1202856	-	hypothetical protein SMAC_05009	263	3e-87	0.44	0.56	XP_003352895.1	NW_003546239.1	359285-360426	-	conserved hypothetical protein	186	4e-59	0.57	0.68	XP_001212392.1	NT_165927.1	1182881-1183492	-	-	-	-	-	-	-	-	-	-	-	-	-
123063	Hypothetical	hypothetical protein NCU02682	94.7	3e-25	0.42	0.55	XP_965455.1	NC_026501.1	3184221-3185353	-	hypothetical protein SMAC_04339	96.3	3e-25	0.42	0.58	XP_003351035.1	NW_003546230.1	503079-503969	-	Beta-xylosidase	70.5	2e-15	0.4	0.49	XP_001210179.1	NT_165972.1	279828-281795	-	-	-	-	-	-	-	-	-	-	-	-	-
93879	Hybrid8-3	polyketide synthase 4	1292	0	0.35	0.5	XP_011395279.1	NC_026507.1	1080398-1091850	+	hypothetical protein SMAC_05695	1283	0	0.35	0.5	XP_003348600.1	NW_003546212.1	307277-315100	-	hypothetical protein ATEG_00325	1837	0	0.33	0.5	XP_001210411.1	NT_165972.1	919949-931962	-	Compactin nonaketide synthase mokA	1493	0	0.33	0.5	Q8J0F7.1	polyketide synthase (Bet1)	1356	0	0.35	0.52	BAQ25466.1
212229	Enoyl reductase	oxidoreductase	85.1	2e-18	0.25	0.42	XP_959878.1	NC_026507.1	4168312-4170729	-	hypothetical protein SMAC_08552	79	2e-16	0.25	0.42	XP_003346050.1	NW_003546176.1	92917-94489	-	hypothetical protein ATEG_09963	217	4e-68	0.35	0.52	XP_001209265.1	NT_165939.1	49367-50619	+	Deshydrogenase mlcG/Compactin biosynthesis protein G	211	3e-68	0.35	0.53	Q8J0F9.1	zinc-binding dehydrogenase family protein (Bet3)	147	5e-44	0.32	0.47	BAQ25464.1
190367	Cytochrome P450	Benzoate 4-monooxygenase	171	5e-50	0.28	0.46	XP_961698.3	NC_026505.1	2866219-2867861	+	hypothetical protein SMAC_01414	262	3e-84	0.33	0.5	XP_003352580.1	NW_003546238.1	810685-812432	+	predicted protein	200	1e-59	0.28	0.48	XP_001217488.1	NT_165936.1	1136810-1138339	-	DihydroML-236B monooxygenase mlcC/Compactin biosynthesis protein C	42	2e-06	0.22	0.41	Q8J0F6.1	P450 monooxygenase No. 1	126	2e-34	2e-34	0.43	BAD29966.1
34861	Aminotransferase	Branched-chain-amino-acid aminotransferase	313	1e-104	0.49	0.62	XP_961082.2	NC_026505.1	5522933-5525365	+	hypothetical protein SMAC_05595	317	2e-105	0.48	0.61	XP_003349312.1	NW_003546220.1	403326-404967	+	conserved hypothetical protein	318	2e-106	0.47	0.6	XP_001213656.1	NT_165929.1	647719-649026	+	-	-	-	-	-	-	-	-	-	-	-	-
34522	ABC transporter	multidrug resistance protein MDR	1285	0	0.51	0.7	XP_959059.2	NC_026503.1	4417159-4421983	+	hypothetical protein SMAC_02009	1257	0	0.5	0.68	XP_003348988.1	NW_003546213.1	1440058-1444144	+	multidrug resistance protein 1	1316	0	0.53	0.7	XP_001218046.1	NT_165937.1	1181451-1185599	-	-	-	-	-	-	-	-	-	-	-	-	-
